# Supplementary material for: Ca2+ waves and ethylene/JA crosstalk orchestrate wound responses in Arabidopsis roots
Source: EMBO Rep. 2025 May 19;26(12):3187–203. doi: 10.1038/s44319-025-00471-z (PMC12187931; doi:10.1038/s44319-025-00471-z)
Supplement: Supplementary file 3 — Movie EV1 [file 44319_2025_471_MOESM3_ESM.zip]

Archive with 3 entries (2 files):
- Movie EV1/
- Movie EV1/Movie EV1.avi
- Movie EV1/README.txt
