# Supplementary material for: Ca2+ waves and ethylene/JA crosstalk orchestrate wound responses in Arabidopsis roots
Source: EMBO Rep. 2025 May 19;26(12):3187–203. doi: 10.1038/s44319-025-00471-z (PMC12187931; doi:10.1038/s44319-025-00471-z)
Supplement: Supplementary file 3 — Movie EV1 [file 44319_2025_471_MOESM3_ESM.zip › Movie EV1/README.txt]

Movie EV1.
Real-time monitoring of calcium levels in WT (Col-0), glr3.3glr3.6, msl10-1, mca1mca2 using a UBQ10pro::GCaMP3 fluorescence reporter line without single-cell ablation (control for Movie EV2).  Time points in seconds (s) at the top left corner of each frame, a scale bar indicates 50µm. Related to Fig. 1.
