# Supplementary material for: Ca2+ waves and ethylene/JA crosstalk orchestrate wound responses in Arabidopsis roots
Source: EMBO Rep. 2025 May 19;26(12):3187–203. doi: 10.1038/s44319-025-00471-z (PMC12187931; doi:10.1038/s44319-025-00471-z)
Supplement: Supplementary file 4 — Movie EV2 [file 44319_2025_471_MOESM4_ESM.zip › Movie EV2/README.txt]

Movie EV2.
Real-time monitoring of Ca2+ wave propagation after cortex cell ablation using a UBQ10pro::GCaMP3 fluorescence reporter line in WT (Col-0), glr3.3glr3.6, msl10-1, mca1mca2. Related to Fig. 1. Time points in seconds (s) at the top left corner of each frame, a scale bar indicates 50µm, a white arrow indicates the position of the ablated cell.
