# Supplementary material for: Ca2+ waves and ethylene/JA crosstalk orchestrate wound responses in Arabidopsis roots
Source: EMBO Rep. 2025 May 19;26(12):3187–203. doi: 10.1038/s44319-025-00471-z (PMC12187931; doi:10.1038/s44319-025-00471-z)
Supplement: Supplementary file 5 — Movie EV3 [file 44319_2025_471_MOESM5_ESM.zip › Movie EV3/README.txt]

Movie EV3.
Real-time monitoring of calcium levles without single-cell ablation using a UBQ10pro::GCaMP3 fluorescence reporter line in WT (Col-0) with 1uM ACC treatment, and in eto 1-1, acs hextuple mutants (acs2-1, acs4-1, acs5-2, acs6-1, acs7-1, acs9-1), (control for Movie EV4). Time points in seconds (s) at the top left corner of each frame, a scale bar indicates 50µm. Related to Fig. 3. 
