# Supplementary material for: Ca2+ waves and ethylene/JA crosstalk orchestrate wound responses in Arabidopsis roots
Source: EMBO Rep. 2025 May 19;26(12):3187–203. doi: 10.1038/s44319-025-00471-z (PMC12187931; doi:10.1038/s44319-025-00471-z)
Supplement: Supplementary file 6 — Movie EV4 [file 44319_2025_471_MOESM6_ESM.zip › Movie EV4/README.txt]

Movie EV4.
Real-time monitoring of Ca2+ wave propagation after cortex cell ablation using a UBQ10pro::GCaMP3 fluorescence reporter line in WT (Col-0) with 1uM ACC treatment, and in eto 1-1, acs hextuple mutants (acs2-1, acs4-1, acs5-2, acs6-1, acs7-1, acs9-1). Related to Fig. 3.
